# Supplementary material for: Short-Term Ambient Air Ozone Exposure and Components of Metabolic Syndrome in a Cohort of Mexican Obese Adolescents
Source: Int J Environ Res Public Health. 2023 Mar 3;20(5):4495. doi: 10.3390/ijerph20054495 (PMC10001840; doi:10.3390/ijerph20054495)
Supplement: Supplementary file 1 [file ijerph-20-04495-s001.zip]

Archive with 1 entries (1 files):
- ijerph-2197873-supplementary.pdf
